# Supplementary material for: Upgrading Mitochondria-Targeting Peptide-Based Nanocomplexes for Zebrafish In Vivo Compatibility Assays
Source: Pharmaceutics. 2024 Jul 20;16(7):961. doi: 10.3390/pharmaceutics16070961 (PMC11281276; doi:10.3390/pharmaceutics16070961)
Supplement: Supplementary file 1 [file pharmaceutics-16-00961-s001.zip]

Archive with 1 entries (1 files):
- pharmaceutics-3061967-supplementary.pdf
